# Supplementary material for: Confined molecular catalysts provide an alternative interpretation to the electrochemically reversible demetallation of copper complexes
Source: Nat Commun. 2022 Jul 22;13:4190. doi: 10.1038/s41467-022-31661-1 (PMC9307776; doi:10.1038/s41467-022-31661-1)
Supplement: Supplementary file 2 — Source Data [file 41467_2022_31661_MOESM2_ESM.xlsx]

## Sheet: Results
	Cu2+ quantification by optical ICP
	Optical-ICP ICAP 6300 ThermoElectron:
	Wavelengths: 165-847 nm
	RACID diode stripe detector
	Argon plasma: 750 à 1350 W (analysis at 1150 W)
	Peristaltic pump : 0 to 125 tr/min (analysis at 50 tr/min)
	Detection limit: 1 ppb for most of the elements
	Analysis range: 2 ppb to 1 ppm (axial view)// 1 to 10 ppm (radial view)
	Standard range between 5 and 200 ppb
	iTEVA Software - 2,8,0,96 version
	Remark 1 : Results for 2 copper lines - The 324,7 nm line being the one with the highest response (see Calibration tab),
	Remark 2 : Tube 1 was diluted by 2 (in HNO3 2% suprapur) because value outside the calibration range (>200ppb), Initial concentration recalculated in the right columns (see below),
	Remark 3: Tube 5 was filtered with syringe-filters 0,45 µm because of possible graphene particles in suspension,
	Remark 4 : Tube 5 was diluted by 5 (in HNO3 2% suprapur) because value outside the calibration range (>200ppb), Initial concentration recalculated in the right columns (see below),
	1st experiment
	Tube 1 = Electrolyses performed at -1,06 V/RHE (1h) and -0,03 V/RHE (1h)	Tube 1 - x2 dilution 20/05/2021 12:49:05				Tube 1 initial concentration
			Cu 324,7	Cu 327,3		Cu 324,7	Cu 327,3
		Optical line (nm)	324.754	327.396		324.754	327.396
		Units	ppb	ppb	dilution factor	ppb	ppb
		Average	162.7	165.1	--------- x 2 -------->	325.4	330.2
		Standard deviation	1.1	1.1
		CV %	0.7004	0.6472
		Concentration repeat 1	162.3	165.1
		Concentration repeat 2	163	165.3
		Concentration repeat 3	162.9	164.9
	Tube 2 = Cell washed with 1% HNO3 after the end of electrolysis	Tube 2 20/05/2021 12:40:17
			Cu 324,7	Cu 327,3
		Optical line (nm)	324.754	327.396
		Units	ppb	ppb
		Average	23.24	22.9
		Standard deviation	0.23	0.13
		CV %	0.9854	0.5643
		Concentration repeat 1	23.5	23
		Concentration repeat 2	23.14	22.93
		Concentration repeat 3	23.08	22.75
	Tube 3 = Electrolyses performed at -1,06 V/RHE (1h) and -0,03 V/RHE (1h)	Tube 3 20/05/2021 12:43:24
			Cu 324,7	Cu 327,3
		Optical line (nm)	324.754	327.396
		Units	ppb	ppb
		Average	99.59	102.8
		Standard deviation	1.37	1.7
		CV %	1.377	1.701
		Concentration repeat 1	98.63	101
		Concentration repeat 2	98.98	102.7
		Concentration repeat 3	101.2	104.5
	Tube 4 = Cell washed with 1% HNO3 after the end of electrolysis	Tube 4 20/05/2021 12:46:13
			Cu 324,7	Cu 327,3
		Optical line (nm)	324.754	327.396
		Units	ppb	ppb
		Average	14.77	13.83
		Standard deviation	0.25	0.27
		CV %	1.689	1.932
		Concentration repeat 1	14.57	14.04
		Concentration repeat 2	14.69	13.93
		Concentration repeat 3	15.05	13.53
	2nd experiment
	Tube 5 = Electrolyses performed at -1,06 V/RHE and -0,03 V/RHE	Tube 5 - x5 dilution 18/06/2021 10:09:07				Tube 5 initial concentration
			Cu 324,7	Cu 327,3		Cu 324,7	Cu 327,3
		Optical line (nm)	324.754	327.396		324.754	327.396
		Units	ppb	ppb	dilution factor	ppb	ppb
		Average	124.4	123	--------- x 5 -------->	622	615
		Standard deviation	0.6	1
		CV %	0.5144	0.846
		Concentration repeat 1	123.8	122.2
		Concentration repeat 2	124.6	122.7
		Concentration repeat 3	125	124.2
	Tube 6 = Cell washed with 1% HNO3 after the end of electrolysis	Tube 6 18/06/2021 09:59:29
			Cu 324,7	Cu 327,3
		Optical line (nm)	324.754	327.396
		Units	ppb	ppb
		Average	69.77	68.89
		Standard deviation	0.24	0.43
		CV %	0.34	0.623
		Concentration repeat 1	69.87	69.01
		Concentration repeat 2	69.5	69.25
		Concentration repeat 3	69.95	68.42

## Sheet: Calibration
	Calibration
																																		Standards prepared in HNO3 2% suprapur
																																		by dilutions by weighing
																																			[Cu] (µg/L)
																																		Blank	HNO3 2%
																																		Standard 1	5.04
																																		Standard 2	10.11
																																		Standard 3	21.14
																																		Standard 4	51.26
																																		Standard 5	101.55
																																		Standard 6	205.78
																Element Name:						Cu
																Element Wavelength:						Cu 324.754 nm
																Concentration Units:						ppb
																Date of Calibration:						2021-06-18 09:58:01
																Date of Fit:						2021-06-18 09:58:01
																Type of Fit:						Linear
																Correlation:						0.999872
																A0 (Offset):						83.2958
																A1 (Gain):						36.3159
																A2 (Curvature):						0
																n (Exponent):						1
																Reslope					QC Normalize
																Slope:		1			Slope factor:					1
	Concentration															Y Int:		0			Offset:					0
Standard Name						Stated			Found		Diff			% Diff				(S)IR				Stddev					Emphasis
Blank						0			0.000116565		0.000116565			0				83.3				4.51581					1
Standard 1						5.0415			4.79783		-0.243667			-4.83322				257.533				9.76989					1
Standard 2						10.1115			9.79748		-0.314018			-3.10556				439.1				4.99925					1
Standard 3						21.1387			22.3521		1.21343			5.74034				895.033				13.2937					1
Standard 4						51.2624			51.2091		-0.0532902			-0.103956				1943				11.2588					1
Standard 5						101.55			102.118		0.567459			0.558795				3791.8				12.7512					1
Standard 6						205.785			204.615		-1.16992			-0.568515				7514.07				5.0528					1
																Element Name:						Cu
																Element Wavelength:						Cu 327.396 nm
																Concentration Units:						ppb
																Date of Calibration:						2021-06-18 09:58:01
																Date of Fit:						2021-06-18 09:58:01
																Type of Fit:						Linear
																Correlation:						0.999858
																A0 (Offset):						5.1061
																A1 (Gain):						17.8686
																A2 (Curvature):						0
																n (Exponent):						1
																Reslope					QC Normalize
																Slope:		1			Slope factor:					1
	Concentration															Y Int:		0			Offset:					0
Standard Name						Stated			Found		Diff			% Diff				(S)IR				Stddev					Emphasis
Blank						0			-0.000341208		-0.000341208			0				5.1				6.36632					1
Standard 1						5.0415			5.16141		0.119907			2.3784				97.3333				5.75181					1
Standard 2						10.1115			9.90902		-0.202479			-2.00246				182.167				10.6039					1
Standard 3						21.1387			22.5103		1.37155			6.48835				407.333				9.27703					1
Standard 4						51.2624			51.6041		0.341681			0.666533				927.2				10.8282					1
Standard 5						101.55			101.61		0.0592976			0.0583923				1820.73				4.66083					1
Standard 6						205.785			204.095		-1.68996			-0.821227				3652				22.7172					1
Published:			2021-06-18
